# Supplementary material for: Differences in Root Morphologies of Contrasting Wheat (Triticum aestivum) Genotypes Are Robust of a Drought Treatment
Source: Plants (Basel). 2023 Jan 6;12(2):275. doi: 10.3390/plants12020275 (PMC9863919; doi:10.3390/plants12020275)
Supplement: Supplementary file 1 [file plants-12-00275-s001.zip]

Archive with 1 entries (1 files):
- plants-2023269-supplementary.pdf
